# Supplementary material for: The r’-Wave Algorithm: A New Diagnostic Tool to Predict the Diagnosis of Brugada Syndrome after a Sodium Channel Blocker Provocation Test
Source: Sensors (Basel). 2023 Mar 16;23(6):3159. doi: 10.3390/s23063159 (PMC10056571; doi:10.3390/s23063159)
Supplement: Supplementary file 1 [file sensors-23-03159-s001.zip]

Archive with 1 entries (1 files):
- sensors-2272275-supplementary.pdf
